# Supplementary material for: Rtf1-dependent transcriptional pausing regulates cardiogenesis
Source: eLife. 2026 Jan 15;13:RP94524. doi: 10.7554/eLife.94524 (PMC12807453; doi:10.7554/eLife.94524)
Supplement: Figure 1—source data 2. [file elife-94524-fig1-data2.zip]

Archive with 1 entries (1 files):
- Figure 1 Source Data Agarose Gel.tif
